# Supplementary material for: Prediction of plant promoters based on hexamers and random triplet pair analysis
Source: Algorithms Mol Biol. 2011 Jun 28;6:19. doi: 10.1186/1748-7188-6-19 (PMC3160368; doi:10.1186/1748-7188-6-19)
Supplement: Additional file 1 — List of plant species. List of plant species from where mRNA, tRNA, rRNA, and miRNA selected as non-promoter sequences. The number of each type of RNA sequences is also included. [file 1748-7188-6-19-S1.TXT]

List of Plant species for miRNA, rRNA, tRNA and mRNA:
====================================================


============ miRNA: 31 sequences ==============
01.  Chlamydomonas reinhardtii.
02.  Sorghum bicolor [monocotyledons]
03.  Oryza Sativa [monocotyledons]
04.   Vitis vinifera [Vitaceae]
05. Glycine max [Fabaceae]
06. Brassica napus [Brassicaceae]
07. Arabidopsis thaliana [Brassicaceae]
=================================

=========== rRNA: 40 sequences =============
01. Oryza sativa
02. Solanum tuburosum
03. Vitis pseudoreticulata
04. Vigna radiata
05. Tilia_tomentosa
06. Thesium_carinatum
07. Spongiochloris_spongiosa
08. Solanum_tuberosum
09. Sarcodes_sanguinea
10. Pterospora_andromedea
11. Picea_abies
12. Phoradendron_villosum
13. Phoradendron_vernicosum
14. Phoradendron_velutinum
15. Phoradendron_trinervium
16. Phoradendron_tomentosum
17. Phoradendron_tamaulipense
18. Phoradendron_sulfuratum
19. Parietochloris_incisa
20. Lolium_temulentum
==============================

=========== tRNA: 29 sequences ==============
01. Vicia_faba
02. Stenosiphon_linifolius
03. Polytrichum_commune
04. Polytrichastrum_formosum
05. Oenothera_speciosa
06. Oenothera_macrocarpa
07. Oenothera_laciniata
08. Oenothera_heterophylla
09. Oenothera_gaura
10. Oenothera_drummondii
11. Oenothera_albicaulis
12. Gaura_villosa
13. Gaura_triangulata
14. Gaura_suffulta
15. Gaura_sinuata
16. Gaura_parviflora
17. Gaura_mutabilis
18. Gaura_macrocarpa
19. Gaura_longiflora
20. Gaura_lindheimeri
21. Gaura_hexandra
22. Gaura_filipes
23. Gaura_drummondii
24. Gaura_demareei
25. Gaura_coccinea
26. Gaura_brachycarpa
27. Gaura_boquillensis
28. Gaura_angustifolia
29. Dendrobium_hybrid_cultivar
===============================

========== mRNA: 205 sequences ===============
01. Oryza_sativa
02. Arabidopsis_thaliana
03. Zea_mays
04. Solanum_tuberosum
05. Nicotiana_tabacum
06. Glycine_max
07. Phaseolus_vulgaris
08. Petunia_x_hybrida
==================================

=========== Total # of Sequences : (31 + 40 + 29+ 205)= 305 ===========
References for Dataset

mRNA:
=====
PLANTGDB: [ftp://ftp.plantgdb.org/download/FASTA/mRNA.PLN/]

miRNA:
=====
MIRBASE: [http://www.mirbase.org/cgi-bin/browse.pl]

rRNA & tRNA:
=========
PLANTGDB: [ftp://ftp.plantgdb.org/download/FASTA/otherRNA.PLN/]

@@@@@@@@@@@@@@@@@@@@@@@@@@@@@@@@@@@@@@@@@@@@@@@@@@@@@@@@@@@@@@@@@@@@@
