# Supplementary material for: Prediction of plant promoters based on hexamers and random triplet pair analysis
Source: Algorithms Mol Biol. 2011 Jun 28;6:19. doi: 10.1186/1748-7188-6-19 (PMC3160368; doi:10.1186/1748-7188-6-19)
Supplement: Additional file 2 — New set of 271 experimentally validated promoters. Sequence details of 271 experimentally validated promoters. Information of gene ID, description, sequence segment location, CDS location, and TSS location are included. [file 1748-7188-6-19-S2.XLS]

## Sheet: Sheet1
PlantProm ID	Genbank Accession	Organism	Taxon	Promoter type	Gene ID	Description	Location range	CDS	TSS
> PLPR0306	U92460.1	Arabidopsis thaliana	Dicot	TATA	OPR1	12-oxophytodienoate reductase	[ -200: +51]	+71	201 (+1)
> PLPR0307	U40708.1	Oryza sativa (indica cultivar-group)	Monocot	TATA	Osgrp-2	glycine-rich cell wall protein	[ -200: +51]	+47	201 (+1)
> PLPR0309	AF484252.1	Nicotiana tabacum	Dicot	TATA	COMT II	caffeic acid O-methyltransferase II	[ -200: +51]	+90	201 (+1)
> PLPR0310	AY267899.1	Nicotiana plumbaginifolia	Dicot	TATA	ABC1	plasma membrane ATP-binding cassette (ABC) transporter	[ -200: +51]	+110	201 (+1)
> PLPR0312	Y12636.1 X92510.1	Arabidopsis thaliana	Dicot	TATA	AOS	allene oxide synthase	[ -200: +51]	+78	201 (+1) # Alternative TSS(s): +4
> PLPR0316	J02817.1	Avena sativa	Monocot	TATA	OGI-E1	12s globulin	[ -200: +51]	+39
> PLPR0317	AY684928.1	Hordeum vulgare	Monocot	TATA	Lem2	jacalin related lectin-like protein LEM2	[ -200: +51]	+70	201 (+1)
> PLPR0318	X51474.1 NC_003076	Arabidopsis thaliana	Dicot	TATA	kin1	cold and ABA-inducible protein	[ -200: +51]	+61	201 (+1)
> PLPR0319	AY382595.1	Craterostigma plantagineum	Dicot	TATA	CpEdi-9	early dehydration inducible protein	[ -200: +51]	+42	201 (+1)
> PLPR0322	AF182197.1	Hordeum vulgare	Monocot	TATA	rsh1	RNAse S-like protein precursor	[ -200: +51]	+85	201 (+1)
> PLPR0324	NM_105646.1	Arabidopsis thaliana	Dicot	TATA	ATHB13	HD-Zip transcription factor	[ -200: +51]	+223	201 (+1) # Alternative TSS(s): -5
> PLPR0326	Z25811.1	Oryza sativa L.	Monocot	TATA	salT	salt tolerance response protein	[ -200: +51]	+652	201 (+1)
> PLPR0327	AB024081.1	Cucumis sativus	Dicot	TATA	NPR	NADPH-protochlorophyllide oxidoreductase	[ -200: +51]	+62	201 (+1)
> PLPR0333	X69794.1	Nicotiana tabacum	Dicot	TATA	PR-2d	acidic beta-1,3-glucanase	[ -200: +51]	+53	201 (+1) # Alternative TSS(s): +2
> PLPR0335	X00806	Pisum sativum	Dicot	TATA	rbcS	small subunit of ribulose-1,5-bisphosphate carboxylase	[ -200: +51]	+36
> PLPR0336	L08426.1	Zea mays	Monocot	TATA	apb4	auxin-binding protein 4	[ -200: +51]	+99	201 (+1)
> PLPR0337	X69321.1	Daucus carota	Dicot	TATA	Inva1*DC1	beta-fructofuranosidase	[ -200: +51]	+99	201 (+1)
> PLPR0338	K02067	Pisum sativum	Dicot	TATA	LHC AB80	major light-harvesting chlorophyll a/b-binding protein (polypeptide 15) complex precursor	[ -200: +51]	+69
> PLPR0339	X06398	Pisum sativum	Dicot	TATA	cvcA	convicilin polypeptide	[ -200: +51]	+29
> PLPR0341	L19262.1	Arabidopsis thaliana	Dicot	TATA	HMG2	3-hydroxy-3-methylglutaryl-CoA reductase	[ -200: +51]	+71	201 (+1)
> PLPR0345	J05570.1	Arabidopsis thaliana	Dicot	TATA	AHA2	H+-ATPase	[ -200: +51]	+133	201 (+1)
> PLPR0346	X60115.1	Arabidopsis thaliana	Dicot	TATA	AHA3	H+-ATPase	[ -200: +51]	+198	201 (+1)
> PLPR0347	X62395.1	Nicotiana tabacum	Dicot	TATA	ltp1	lipid transferase	[ -200: +51]	+107	201 (+1)
> PLPR0349	X73676.1	Arabidopsis thaliana	Dicot	TATA	aha9	plasma memebrane H(+)-ATPase protein	[ -200: +51]	+232	201 (+1)
> PLPR0351	AB008795.1	Oryza sativa (indica cultivar-group)	Monocot	TATA	waxy	waxy protein	[ -200: +51]	+1308	201 (+1)
> PLPR0352	X07014	Pisum sativum	Dicot	TATA	legJ	legumin	[ -200: +51]	+55	201 (+1)
> PLPR0355	X64257.1	Brassica napus	Dicot	TATA	Bp10	protein homologous to ascorbate oxidase	[ -200: +51]	+64	201 (+1)
> PLPR0356	X63339.1	Sesbania rostrata	Dicot	TATA	Enod2	nodulin	[ -200: +51]	+23	201 (+1)
> PLPR0357	AF081457.1	Pisum sativum	Dicot	TATA	rcpme1	pectin methylesterase	[ -200: +51]	+21	201 (+1)
> PLPR0358	NM_127738.2	Arabidopsis thaliana	Dicot	TATA	Atgrp7 (F2G1.4; GRP7)	glycine-rich RNA-binding protein	[ -200: +51]	+58	201 (+1)
> PLPR0359	AB097088.1	Glycine max	Dicot	TATA	GmPEPC7	phosphoenolpyruvate carboxylase	[ -200: +51]	+441	201 (+1)
> PLPR0360	AB097087.1	Glycine max	Dicot	TATA	GmPEPC15	phosphoenolpyruvate carboxylase	[ -200: +51]	+431	201 (+1)
> PLPR0361	Y09417	Catharanthus roseus	Dicot	TATA	cpr	NADPH:cytochrome P-450 reductase	[ -200: +51]	+284
> PLPR0363	AF129073.1	Prunus persica	Dicot	TATA	ACO1	1-aminocyclopropane-1-carboxylate oxidase	[ -200: +51]	+83	201 (+1)
> PLPR0364	AF030859.1	Malus domestica	Dicot	TATA	ACC oxidase	1-aminocyclopropane-1-carboxylate (ACC) oxidase	[ -200: +51]	+90	201 (+1)
> PLPR0365	AF031233.1	Malus domestica	Dicot	TATA	polygalacturonase (MdPG)	polygalacturonase	[ -200: +51]	+272	201 (+1)
> PLPR0366	AB020745 AP000372	Arabidopsis thaliana	Dicot	TATA	TGG3	myrosinase	[ -200: +51]	+56	201 (+1)
> PLPR0367	AF031235.1	Triticum aestivum	Monocot	TATA	wcs120	cold specific protein	[ -200: +51]	+82	201 (+1)
> PLPR0368	Y12859.1	Lotus japonicus	Dicot	TATA	gln1	glutamine synthetase	[ -200: +51]	+213	201 (+1)
> PLPR0369	Y12859.1	Lotus japonicus	Dicot	TATA	gln1	glutamine synthetase	[ -200: +51]	+80	201 (+1)
> PLPR0372	AB008892.1	Nicotiana tabacum	Dicot	TATA	chn134	Chitinase 134	[-348:+50]	+18
> PLPR0375	X05167.1 Y00107 M11760 M15209	Hordeum vulgare	Monocot	TATA	thiol protease	aleurain	[ -200: +51]	+58	201 (+1)
> PLPR0380	Z28347.1	Hordeum vulgare (NK 1558)	Monocot	TATA	plastocyanin	plastocyanin	[ -200: +51]	+122	201 (+1)
> PLPR0381	X67099.1	Hordeum vulgare	Monocot	TATA	1,3-glucan endohydrolase isoenzyme GIII	glucan endo-1,3-beta-glucosidase	[ -200: +51]	+40	201 (+1)
> PLPR0383	X96999.1	Phaseolus vulgaris	Dicot	TATA	Ypr10	intracellular pathogenesis related protein	[ -200: +51]	+69	201 (+1) # Alternative TSS(s): +8 +10
> PLPR0386	X52572.1	Hordeum vulgare	Monocot	TATA	(1-3,1-4)-beta-D-glucanase (EC 3.2.1.73)	(1-3,1-4)-beta-D-glucanase	[ -200: +51]	+91	201 (+1)
> PLPR0388	AY654626.1	Linum usitatissimum	Dicot	TATA	PLR	pinoresinol lariciresinol reductase	[ -200: +51]	+51	201 (+1)
> PLPR0389	X74217.1	Zea mays	Monocot	TATA	p60.1 (beta-D-glucosidase; ZmGLU1)	beta-glucosidae	[ -200: +51]	+58	201 (+1)
> PLPR0392	AY315191.1	Brassica juncea	Dicot	TATA	GSTF2	phi class glutathione S-transferase	[ -200: +51]	+72	201 (+1)
> PLPR0398	M80938.1	Oryza sativa (japonica cultivar-group)	Monocot	TATA	Oshsp16.9A	16.9 kDa heat shock protein	[ -200: +51]	+131	201 (+1)
> PLPR0399	X06928	Glycine max	Dicot	TATA	lox-3	lipoxygenase-3	[ -200: +51]	+52
> PLPR0401	X01104	Glycine max	Dicot	TATA	hs6871	heat-shock protein	[ -200: +51]	+104	201 (+1)
> PLPR0405	U63117.1	Lycopersicon esculentum	Dicot	TATA	tomloxA	lipoxygenase tomloxA	[ -200: +51]	+57	201 (+1)
> PLPR0406	U63118.1	Lycopersicon esculentum	Dicot	TATA	tomloxB	lipoxygenase tomloxB	[ -200: +51]	+65	201 (+1)
> PLPR0408	D86594.1	Canavalia gladiata	Dicot	TATA	CgHMGY1	high mobility group protein	[ -200: +51]	+429	201 (+1)
> PLPR0409	X87323.1	Capsicum annuum	Dicot	TATA	PCEL1 (cellulase)	beta-1,4-endoglycanohydrolase	[ -200: +51]	+74	201 (+1)
> PLPR0410	X13509.1	Ipomoea batatas Lam. cv.	Dicot	TATA	gSPO-A1	sporamin A	[ -200: +51]	+72	201 (+1) ...
> PLPR0411	X13510.1	Ipomoea batatas Lam. cv.	Dicot	TATA	gSPO-B1	sporamin B	[ -200: +51]	+67	201 (+1) ...
> PLPR0412	AF025434.1	Papaver somniferum	Dicot	TATA	tydc7	tyrosine/dopa decarboxylase	[ -200: +51]	+103	201 (+1)
> PLPR0413	AF025430.1	Papaver somniferum	Dicot	TATA	bbe1	berberine bridge enzyme	[ -200: +51]	+23	201 (+1)
> PLPR0414	AB017153.1	Atropa belladonna	Dicot	TATA	AbH6H	hyoscyamine 6 beta-hydroxylase	[ -200: +51]	+73	201 (+1)
> PLPR0416	AF354454.1	Capsicum annuum	Dicot	TATA	CaSIG4	putative acyl-CoA-synthetase	[ -200: +51]	+117	201 (+1)
> PLPR0420	AY954394.1	Oryza sativa (japonica cultivar-group)	Monocot	TATA	rubi3	polyubiquitin	[ -200: +51]	+1207	201 (+1)
> PLPR0421	AF101032.1	Solanum melongena	Dicot	TATA	SmCP	cysteine proteinase precursor	[ -200: +51]	+55	201 (+1)
> PLPR0423	AY662492.1	Hordeum vulgare	Monocot	TATA	Ltp6	non-specific lipid transfer protein 6	[ -200: +51]	+80	201 (+1)
> PLPR0425	X51594.1	Pisum sativum	Dicot	TATA	P4	P4 protein	[ -200: +51]	+44	201 (+1)
> PLPR0426	X51595.1	Pisum sativum	Dicot	TATA	S2	S2 protein	[ -200: +51]	+50	201 (+1)
> PLPR0429	X65875.1	Hordeum vulgare	Monocot	TATA	Itr1	BTI-CMe	[ -200: +51]	+26	201 (+1) # Alternative TSS(s): +2 +4 +5
> PLPR0430	Z12028.1	Lycopersicon pimpinellifolium	Dicot	TATA	vacuolar invertase	beta-fructofuranosidase	[ -200: +51]	+18	201 (+1)
> PLPR0431	Z12027.1	Lycopersicon esculentum	Dicot	TATA	vacuolar invertase	beta-fructofuranosidase	[ -200: +51]	+18	201 (+1)
> PLPR0432	X78337.1	Zea mays	Monocot	TATA	PRms	pathogenesis-related protein	[ -200: +51]	+83	201 (+1)
> PLPR0433	X54192.1	Oryza sativa	Monocot	TATA	GluB-2	glutelin	[ -200: +51]	+44	201 (+1)
> PLPR0434	X53600.1	Nicotiana tabacum	Dicot	TATA	gln2	glucan endo-beta-1,3-glucosidase	[ -200: +51]	+20	201 (+1)
> PLPR0435	X66942.1	Nicotiana tabacum	Dicot	TATA	prb-1b	pathogenesis-related basic protein 1b	[ -200: +51]	+13	201 (+1)
> PLPR0438	X14058.1	Nicotiana tabacum	Dicot	TATA	nia-1	nitrate reductase (EC 1.6.6.1)	[ -200: +51]	+89	201 (+1)
> PLPR0439	X14059.1	Nicotiana tabacum	Dicot	TATA	nia-2	nitrate reductase (EC 1.6.6.1)	[ -200: +51]	+138	201 (+1)
> PLPR0440	X15425.1	Cucumis sativus	Dicot	TATA	malate synthase (EC 4.1.3.2)	malate synthase	[ -200: +51]	+39	201 (+1)
> PLPR0441	X87109.1	Oryza sativa (indica cultivar-group)	Monocot	TATA	RC24	chitinase	[ -200: +51]	+57	201 (+1) # Alternative TSS(s): +3
> PLPR0444	D26058.1	Catharanthus roseus	Dicot	TATA	cyc07	specifically expressed at the S phase during the cell cycle in the synchronous culture	[ -200: +51]	+96	201 (+1)
> PLPR0445	X63102.1	Phaseolus vulgaris	Dicot	TATA	pEP-C1a	endopeptidase	[ -200: +51]	+37	201 (+1)
> PLPR0446	U01890.1	Lycopersicon penellii	Dicot	TATA	His1	histone H1 protein	[ -200: +51]	+40	201 (+1)
> PLPR0449	L07552.1	Actinidia deliciosa	Dicot	TATA	actinidin protease	actinidin protease	[ -200: +51]	+58	201 (+1) # Alternative TSS(s): +3 +5
> PLPR0450	X57005.1	Helianthus annuus	Dicot	TATA	GUbB1	hexaubiquitin protein	[ -200: +51]	+1054	201 (+1)
> PLPR0451	X57003.1	Helianthus annuus	Dicot	TATA	GUbB2	polyubiquitin protein	[ -200: +51]	+1015	201 (+1)
> PLPR0452	X13287.1	Medicago sativa	Dicot	TATA	Nms-25	nodulin-25 protein	[ -200: +51]	+31	201 (+1)
> PLPR0453	X64114.1	Brassica napus	Dicot	TATA	ACP05	seed-expressed acyl carrier protein	[ -200: +51]	+70	201 (+1)
> PLPR0454	D11433.1	Oryza sativa (japonica cultivar-group)	Monocot	TATA	RAG1	allergenic protein	[ -200: +51]	+26	201 (+1)
> PLPR0456	X14564.1	Arabidopsis thaliana	Dicot	TATA	ats1B	ribulose-1,5-biphosphate carboxylase small subunit (rbcS) (EC 4.1.1.39)	[ -200: +51]	+35	201 (+1)
> PLPR0458	X14564.1	Arabidopsis thaliana	Dicot	TATA	ats3B	ribulose-1,5-biphosphate carboxylase small subunit (rbcS) (EC 4.1.1.39)	[ -200: +51]	+56	201 (+1)
> PLPR0459	X54306.1	Papaver somniferum	Dicot	TATA	gMLP15	major latex protein	[ -200: +51]	+214	201 (+1)
> PLPR0462	Z26333.1	Hordeum vulgare	Monocot	TATA	prb1	pathogenesis-related protein	[ -200: +51]	+58	201 (+1)
> PLPR0463	AF316552.1	Petunia hybrida	Dicot	TATA	flavonol 3-O-galactosyltransferase	UDP galactose:flavonol 3-O-galactosyltransferase-like protein	[ -200: +51]	+46	201 (+1)
> PLPR0468	AJ223307.1	Brassica napus	Dicot	TATA	iMyAP	myrosinase-associated protein	[ -200: +51]	+34	201 (+1) # Alternative TSS(s): -3
> PLPR0469	AB006777.1	Arabidopsis thaliana	Dicot	TATA	vsp1	vegetative storage protein	[ -200: +51]	+40	201 (+1) # Alternative TSS(s): +5
> PLPR0470	AB006778.1	Arabidopsis thaliana	Dicot	TATA	vsp2	vegetative storage protein	[ -200: +51]	+28	201 (+1) # Alternative TSS(s): +5
> PLPR0472	Y14572.1	Solanum tuberosum	Dicot	TATA	phyB	phytochrome B	[ -200: +51]	+137	201 (+1)
> PLPR0474	U45859.1	Zea mays	Monocot	TATA	gpc4	glyceraldehyde-3-phosphate dehydrogenase	[ -200: +51]	+68	201 (+1)
> PLPR0475	M21415.1	Arabidopsis thaliana	Dicot	TATA	ABT 4	beta-tubulin-4	[ -200: +51]	+112	201 (+1) # Alternative TSS(s): +11
> PLPR0476	U74631.1	Ricinus communis	Dicot	TATA	calreticulin	calreticulin	[ -200: +51]	+25	201 (+1)
> PLPR0478	M28156.1	Oryza sativa (japonica cultivar-group) Gt1	Monocot	TATA	glutelin 1	CDS	+40	201 (+1)
> PLPR0479	L36819.1	Oryza sativa (japonica cultivar-group) Gt2	Monocot	TATA	glutelin 2	CDS	+39	201 (+1)
> PLPR0480	X05823	Triticum aestivum	Monocot	TATA	cab-1	chlorophyll a/b-binding protein	[ -200: +51]	+21 f
> PLPR0481	X62799.1	Glycine max	Dicot	TATA	hsp70	heat shock 70 kDa protein	[ -200: +51]	+106	201 (+1)
> PLPR0482	X71020.1	Nicotiana tabacum	Dicot	TATA	Npg1	polygalacturonase	[ -200: +51]	+81	201 (+1) # Alternative TSS(s): +2
> PLPR0483	U26944.1	Arabidopsis thaliana	Dicot	TATA	sen1	senescence-associated protein	[ -200: +51]	+52	201 (+1)
> PLPR0484	X76933.1	Hordeum vulgare	Monocot	TATA	LEA B19.1	late embryogenic abundant protein B19.1	[ -200: +51]	+90	201 (+1)
> PLPR0485	X77157.1	Hordeum vulgare	Monocot	TATA	LEA B19.1b	late embryogenic abundant protein B19.1b	[ -200: +51]	+116	201 (+1)
> PLPR0486	X81087.1	Hordeum vulgare	Monocot	TATA	LEA B19.3	late embryogenic abundant protein B19.3	[ -200: +51]	+98	201 (+1)
> PLPR0487	X81088.1	Hordeum vulgare	Monocot	TATA	LEA B19.4	late embryogenic abundant protein B19.4	[ -200: +51]	+98	201 (+1)
> PLPR0488	U46545.1	Helianthus annuus	Dicot	TATA	hsp17.7 G4	17.7 kDa heat-shock protein gene	[ -200: +51]	+79	201 (+1)
> PLPR0489	U46544.1	Helianthus annuus	Dicot	TATA	hsp18.6 G2	18.6 kDa heat-shock protein gene	[ -200: +51]	+64	201 (+1)
> PLPR0491	U23482.1	Arabidopsis thaliana	Dicot	TATA	ASC4	1-aminocyclopropane-1-carboxylate synthase	[ -200: +51]	+125	201 (+1)
> PLPR0492	Z95153.2	Helianthus annuus	Dicot	TATA	hsp17.6 G1	17.6 kDa class I small heat-shock protein HSP17.6	[ -200: +51]	+35	201 (+1) # Alternative TSS(s): -8
> PLPR0493	X12737.1	Nicotiana tabacum cv. Xanthi-nc	Dicot	TATA	PR-1a	pathogenesis-related protein 1a	[ -200: +51]	+29	201 (+1) # Alternative TSS(s): -2 -1
> PLPR0494	X83076.1	Zea mays	Monocot	TATA	Fer1	ferritin	[ -200: +51]	+106	201 (+1) # Alternative TSS(s): +6
> PLPR0496	L21976.1	Petunia hybrida	Dicot	TATA	ACO1	1-aminocyclopropane-1-carboxylate oxidase	[ -200: +51]	+78	201 (+1)
> PLPR0497	AB012637.1	Nicotiana sylvestris	Dicot	TATA	Lhcb1*2	light harvesting chlorophyll a/b-binding protein	[ -200: +51]	+61	201 (+1) # Alternative TSS(s): +4
> PLPR0499	AB012637.1	Nicotiana sylvestris	Dicot	TATA	Lhcb1*4	light harvesting chlorophyll a/b-binding protein	[ -200: +51]	+61	201 (+1) # Alternative TSS(s): -4 +3
> PLPR0500	AB012638.1	Nicotiana sylvestris	Dicot	TATA	Lhcb1*5	light harvesting chlorophyll a/b-binding protein	[ -200: +51]	+59	201 (+1)
> PLPR0501	AB012638.1	Nicotiana sylvestris	Dicot	TATA	Lhcb1*6	light harvesting chlorophyll a/b-binding protein	[ -200: +51]	+61	201 (+1) # Alternative TSS(s): +5
> PLPR0503	M11395	Glycine max	Dicot	TATA	Gmhsp17.5-E	heat shock protein	[ -200: +51]	+83
> PLPR0504	M11318	Glycine max	Dicot	TATA	Gmhsp17.5-M	heat shock protein	[ -200: +51]	+90	201 (+1)
> PLPR0508	M11317	Glycine max	Dicot	TATA	Gmhsp17.6-L	heat shock protein	[-326:+51]	+114
> PLPR0510	X60131.1	Daucus carota	Dicot	TATA	EMB-1	EMB-1 protein, expressed in embryos	[ -200: +51]	+68	201 (+1) # Alternative TSS(s): +6
> PLPR0511	AF175275.1	Pisum sativum	Dicot	TATA	CYP73A9	trans-cinnamic acid hydroxylase	[ -200: +51]	+21	201 (+1) # Alternative TSS(s): +2
> PLPR0512	AF175278.1	Pisum sativum	Dicot	TATA	CYP82A1	wound-inducible P450 hydroxylase	[ -200: +51]	+18	201 (+1) # Alternative TSS(s): +3 +8
> PLPR0514	X07160	Glycine max	Dicot	TATA	Gmhsp18.5-C	heat shock protein	[ -200: +51]	+78	201 (+1)
> PLPR0516	X07159	Glycine max	Dicot	TATA	Gmhsp17.9-D	heat shock protein	[ -200: +51]	+73	201 (+1)
> PLPR0517	M23105.1	Arabidopsis thaliana	Dicot	TATA	HSP70-1	heat shock protein	[ -200: +51]	+107	201 (+1)
> PLPR0518	M99431.1	Pharbitis nil	Dicot	TATA	Hsp83	heat shock protein 83	[ -200: +51]	+112	201 (+1) # Alternative TSS(s): -6
> PLPR0520	AB008810.1	Arabidopsis thaliana	Dicot	TATA	erd5	proline dehydrogenase	[ -200: +51]	+123	201 (+1) # Alternative TSS(s): +2
> PLPR0521	X99214.1	Lycopersicon esculentum	Dicot	TATA	TPSI1	phosphate starvation induced gene product	[ -200: +51]	+95	201 (+1)
> PLPR0522	AF264749.1	Arabidopsis thaliana	Dicot	TATA	RCI2A	hydrophobic protein RCI2A	[ -200: +51]	+72	201 (+1)
> PLPR0523	AF264749.1	Arabidopsis thaliana	Dicot	TATA	RCI2B	hydrophobic protein RCI2B	[ -200: +51]	+53
> PLPR0526	X02727	Glycine max	Dicot	TATA	N-24	nodulin-24	[ -200: +51]	+45	201 (+1)
> PLPR0530	L28828.1	Arabidopsis thaliana	Dicot	TATA	rps11	ribosomal protein S11	[ -200: +51]	+81	201 (+1) # Alternative TSS(s): +2 +5 +6 +9 +10
> PLPR0532	AF099203.1	Oryza sativa	Monocot	TATA	EP3A	cysteine endopeptidase precursor	[ -200: +51]	+123	201 (+1)
> PLPR0533	M81603.1	Zea mays	Monocot	TATA	shrunken-2	ADP glucose pyrophosphorylase	[ -200: +51]	+525	201 (+1)
> PLPR0535	U81996.1	Lycopersicon esculentum	Dicot	TATA	le16	non specific lipid transfer protein protein	[ -200: +51]	+59	201 (+1)
> PLPR0537	M76546.1	Helianthus annuus	Dicot	TATA	HaHX3	hydroxyproline-rich protein	[ -200: +51]	+47	201 (+1)
> PLPR0538	M86213.1	Gossypium hirsutum	Dicot	TATA	Mat5-A	2S albumin storage protein	[ -200: +51]	+46	201 (+1)
> PLPR0539	M85261.1	Gossypium hirsutum	Dicot	TATA	Lea4-D9	putative desiccation protectant protein	[ -200: +51]	+70	201 (+1) # Alternative TSS(s): +2 +5 +6
> PLPR0540	M38053.1	Gossypium hirsutum	Dicot	TATA	LEA2	embryogensis abundant protein gene	[ -200: +51]	+100	201 (+1) # Alternative TSS(s): +2
> PLPR0541	M25268.1	Arabidopsis thaliana	Dicot	TATA	dbp	DNA-binding protein	[ -200: +51]	+52	201 (+1)
> PLPR0543	NC_003074	Arabidopsis thaliana	Dicot	TATA	ARR5	two-component responsive regulator	[ -200: +51]	+69	201 (+1)
> PLPR0547	M69188.1	Gossypium hirsutum	Dicot	TATA	LegA	legumin A	[ -200: +51]	+28	201 (+1)
> PLPR0548	AJ536577.1	Lycopersicon esculentum	Dicot	TATA	rnale	ribonuclease T2	[ -200: +51]	+38	201 (+1)
> PLPR0554	AF198055.1	Arabidopsis thaliana	Dicot	TATA	PISTILLATA (P1)	pistillata (=floral homeotic protein)	[ -200: +51]	+52	201 (+1)
> PLPR0555	AP004046.2	Oryza sativa (japonica cultivar-group)	Monocot	TATA	CAD2 (OsCAD2)	cinnamyl-alcohol dehydrogenase	[ -200: +51]	+135	201 (+1) # Alternative TSS(s): -4 -2 +2
> PLPR0556	AB112028	Nicotiana glutinosa	Dicot	TATA	ngr1	ribonuclease NW	[ -200: +51]	+383
> PLPR0557	AB112026	Nicotiana glutinosa	Dicot	TATA	ngr3	RNase NGR3	[ -200: +51]	+450	201 (+1)
> PLPR0558	AB101032	Solanum melongena	Dicot	TATA	SmCP	cysteine proteinase	[ -200: +51]	+407	201 (+1) ...
> PLPR0559	M20363	Glycine max	Dicot	TATA	Gmhsp26-A	heat shock protein	[ -200: +51]	+73	201 (+1)
> PLPR0560	X60159	Glycine max	Dicot	TATA	N-20	nodulin-20	[ -200: +51]	+25	201 (+1)
> PLPR0561	AF081457	Pisum sativum	Dicot	TATA	rcpme1	pectin methylesterase	[ -200: +51]	+394
> PLPR0563	X05024	Glycine max	Dicot	TATA	N-22	nodulin-22	[ -200: +51]	+61	201 (+1)
> PLPR0564	AB009385	Pyrus serotina	Dicot	TATA	S4-RNase	S4-RNase	[ -200: +51]	+93	201 (+1)
> PLPR0568	Z54183	Petroselinum crispum	Dicot	TATA	CCoAOMT gene	trans-coffeoyl-CoAO-methyltransferase	[ -200: +51]	+0
> PLPR0570	M13938	Lycopersicon esculentum	Dicot	TATA	proteinase inhibitor I gene	Proteinase inhibitor I	[ -200: +51]	+36	201 (+1)
> PLPR0571	X13437	Lycopersicon esculentum	Dicot	TATA	ethylene-responsive fruit ripening gene E8	E8 protein	[ -200: +51]	+36 ...
> PLPR0572	X15855	Lycopersicon esculentum	Dicot	TATA	LAT52 gene	anther specific LAT52 protein		+111	201 (+1)
> PLPR0573	X02408	Phaseolus vulgaris	Dicot	TATA	dlec1	phytohemagglutinin PHA-E	[ -200: +51]	+16	201 (+1)
> PLPR0576	S80135	Arabidopsis thaliana	Dicot	TATA	HMG1	enzyme 3-hidroxy-3-methylglutaryl-CoA reductase	[ -200: +51]	+71	201 (+1)
> PLPR0308	AJ002974.1	Craterostigma plantagineum	Dicot	TATA-less	CDet11-24	drought, salt and ABA response	[ -200: +51]	+73	201 (+1) ...
> PLPR0311	X14172.1	Oryza sativa (indica cultivar groupp)	Monocot	TATA-less	OSPHY18	phytochrome	[ -200: +51]	+2753	201 (+1)
> PLPR0313	AJ132001.1	Craterostigma plantagineum	Dicot	TATA-less	Ss1	sucrose synthase 1	[ -200: +51]	+161	201 (+1)
> PLPR0314	AJ132002.1	Craterostigma plantagineum	Dicot	TATA-less	Ss2	sucrose synthase 2	[ -200: +51]	+159	201 (+1)
> PLPR0321	AB058924.1	Hordeum vulgare	Monocot	TATA-less	HvPKABA1	protein kinase	[ -200: +51]	+193	201 (+1)
> PLPR0323	AF285176.1	Musa x paradisiaca	Monocot	TATA-less	ACT1	actin	[ -200: +51]	+1055	201 (+1)
> PLPR0325	S82324.1	Zea mays	Monocot	TATA-less	CaM kinase homolog MCK1	calcium/calmodulin-dependent protein kinase homolog	[ -200: +51]	+119	201 (+1)
> PLPR0328	AJ306592.1	Oryza sativa (subsp. indica)	Monocot	TATA-less	tub-16	beta-tubulin 16	[ -200: +51]	+290	201 (+1)
> PLPR0329	D13718.1	Nicotiana sylvestris	Dicot	TATA-less	psaDb	PSI-D1 (precursor)	[ -200: +51]	+23	201 (+1) # Alternative TSS(s): +9
> PLPR0330	AY267899.1	Nicotiana plumbaginifolia	Dicot	TATA-less	ABC1	ABC1 protein	[ -200: +51]	+77	201 (+1)
> PLPR0331	AF209212.1 M73029.1	Zea mays	Monocot	TATA-less	P (P1-rr)	myb-like transcription factor (P) protein	[-35:+50]	+321	201 (+1)
> PLPR0332	M35868.1	Arabidopsis thaliana	Dicot	TATA-less	FedA	ferrodoxin A	[ -200: +51]	+51	201 (+1)
> PLPR0334	X64352.1	Spinacia oleracea	Dicot	TATA-less	psaF	photosystem I subunit III	[ -200: +51]	+188	201 (+1)
> PLPR0340	L19262.1	Arabidopsis thaliana	Dicot	TATA-less	HMG2	3-hydroxy-3-methylglutaryl-CoA reductase	[ -200: +51]	+194	201 (+1)
> PLPR0342	AF331713.1	Arabidopsis thaliana	Dicot	TATA-less	WRKY6	transcription factor WRKY6	[ -200: +51]	+127	201 (+1)
> PLPR0343	S71525.1	Glycine max	Dicot	TATA-less	tubB1	beta-tubulin	[ -200: +51]	+79	201 (+1)
> PLPR0344	S71525.1 M21296.1	Glycine max	Dicot	TATA-less	tubB1	beta-tubulin	[ -200: +51]	+38	201 (+1)
> PLPR0348	NM_128190.2	Arabidopsis thaliana	Dicot	TATA-less	ER (ERECTA; QRP1; T1D16.3; T1D16_3)	(ER) ERECTA	[ -200: +51]	+123	201 (+1)
> PLPR0350	U83904.1	Hordeum vulgare	Monocot	TATA-less	LOX1	lipoxygenase isoenzyme 1	[ -200: +51]	+68	201 (+1)
> PLPR0353	X05350.1	Petroselinum crispum	Dicot	TATA-less	Pc4CL1	4-coumarate CoA ligase	[ -200: +51]	+78	201 (+1)
> PLPR0354	X05351.1	Petroselinum crispum	Dicot	TATA-less	Pc4CL2	4-coumarate CoA ligase	[ -200: +51]	+78	201 (+1) # Alternative TSS(s): +2
> PLPR0370	AF354752.1 AF280748.1 Y15253.2	Pisum sativum	Dicot	TATA-less	plc	phospholipase C	[ -200: +51]	+102	201 (+1) # Alternative TSS(s): +9
> PLPR0371	AF121139.2	Oryza sativa L. subsp. indica	Monocot	TATA-less	RIM2	RIM2 protein	[ -200: +51]	+149	201 (+1) # Alternative TSS(s): +2
> PLPR0374	AY684304.1 AF530460.1	Striga hermonthica	Dicot	TATA-less	ShAS	asparagine synthetase	[ -200: +51]	+247	201 (+1)
> PLPR0376	AF239835.1	Petroselinum crispum	Dicot	TATA-less	ELI7.1	fatty acid desaturase/hydroxylase-like protein ELI7.1	[ -200: +51]	+171	201 (+1)
> PLPR0377	AF239835.1	Petroselinum crispum	Dicot	TATA-less	ELI7.2	fatty acid desaturase/hydroxylase-like protein ELI7.2	[ -200: +51]	+166	201 (+1)
> PLPR0378	D38050.1	Populus kitakamiensis	Dicot	TATA-less	prxA3a	peroxidase	[ -200: +51]	+28	201 (+1)
> PLPR0379	D38051.1	Populus kitakamiensis	Dicot	TATA-less	prxA4a	peroxidase	[ -200: +51]	+32	201 (+1)
> PLPR0384	X15711.1	Zea mays	Monocot	TATA-less	ANT-G1	adenine nucleotide translocator	[ -200: +51]	+221	201 (+1) # Alternative TSS(s): +2 +24
> PLPR0385	X15712.1	Zea mays	Monocot	TATA-less	ANT-G2	adenine nucleotide translocator	[ -200: +51]	+221	201 (+1) # Alternative TSS(s): +2 +19 +24
> PLPR0393	AF064562.1	Hordeum vulgare	Monocot	TATA-less	sbeIIa	starch branching enzyme IIa	[ -200: +51]	+453	201 (+1) # Alternative TSS(s): +3 +5
> PLPR0394	AF064563.1	Hordeum vulgare	Monocot	TATA-less	sbeIIb	starch branching enzyme IIb	[ -200: +51]	+124	201 (+1)
> PLPR0395	AY137518.1	Hordeum vulgare	Monocot	TATA-less	hir1	hypersensitive-induced reaction protein 1	[ -200: +51]	+1671	201 (+1) # Alternative TSS(s): +9
> PLPR0396	AY137517.1	Hordeum vulgare	Monocot	TATA-less	hir3	hypersensitive-induced reaction protein 3	[ -200: +51]	+2159	201 (+1)
> PLPR0397	AY137517.1	Hordeum vulgare GENE:hir3	Monocot	TATA-less	hypersensitive-induced reaction protein 3	CDS		+244	201 (+1)
> PLPR0400	AJ238785.1	Zea mays	Monocot	TATA-less	mus1	putative DNA mismatch repair protein	[ -200: +51]	+80	201 (+1)
> PLPR0402	M96324.1	Lycopersicon esculentum	Dicot	TATA-less	LCA1	Ca2+-ATPase	[ -200: +51]	+72	201 (+1)
> PLPR0403	M96324.1	Lycopersicon esculentum	Dicot	TATA-less	LCA1	Ca2+-ATPase	[ -200: +51]	+1392	201 (+1)
> PLPR0404	AF072725.1	Zea mays	Monocot	TATA-less	Ae	starch branching enzyme IIb	[ -200: +51]	+100	201 (+1)
> PLPR0407	AB026837.1	Oryza sativa	Monocot	TATA-less	OsPSK	preprophytosulfokine	[ -200: +51]	+102	201 (+1)
> PLPR0415	AJ224116.1	Helianthus annuus	Dicot	TATA-less	ds10 (lea group 1)	late embryogenesis-abundant protein	[ -200: +51]	+33	201 (+1) # Alternative TSS(s): +9
> PLPR0417	AF144649.1	Pisum sativum	Dicot	TATA-less	PsTopII	topoisomerase II	[ -200: +51]	+121	201 (+1)
> PLPR0418	U85646.1	Nicotiana tabacum	Dicot	TATA-less	Nt59	putative pectate lyase Nt59	[ -200: +51]	+206	201 (+1) # Alternative TSS(s): +2
> PLPR0419	U83619.1	Arabidopsis thaliana	Dicot	TATA-less	At59	putative pectate lyase At59	[ -200: +51]	+111	201 (+1) # Alternative TSS(s): +9
> PLPR0422	AJ810175.1	Beta vulgaris	Dicot	TATA-less	BvPAL	phenylalanine ammonia lyase	[ -200: +51]	+147	201 (+1)
> PLPR0424	U49977.1	Pisum sativum	Dicot	TATA-less	SBP65	seed biotinylated protein	[ -200: +51]	+118	201 (+1)
> PLPR0427	X61293.1	Phaseolus vulgaris	Dicot	TATA-less	gln-delta	plastid-located glutamine synthetase	[ -200: +51]	+1619	201 (+1) # Alternative TSS(s): +13
> PLPR0428	X61293.1	Phaseolus vulgaris	Dicot	TATA-less	gln-delta	plastid-located glutamine synthetase	[ -200: +51]	+1708	201 (+1) # Alternative TSS(s): +16
> PLPR0436	X81354.1	Arabidopsis thaliana	Dicot	TATA-less	ATK1	homeobox protein knotted-1-like 2	[ -200: +51]	+341	201 (+1)
> PLPR0437	X81354.1	Arabidopsis thaliana	Dicot	TATA-less	ATK1	homeobox protein knotted-1-like 2	[ -200: +51]	+239	201 (+1)
> PLPR0442	L33677.1	Arabidopsis thaliana	Dicot	TATA-less	PAL	phenylalanine ammonia-lyase	[ -200: +51]	+127	201 (+1) # Alternative TSS(s): +2
> PLPR0443	L33678.1	Arabidopsis thaliana (strain Columbia)	Dicot	TATA-less	PAL2	phenylalanine ammonia-lyase	[ -200: +51]	+106	201 (+1) # Alternative TSS(s): +2
> PLPR0447	X53596.1	Oryza sativa (indica cultivar-croup)	Monocot	TATA-less	Osgrp-1	glycine-rich cell wall protein	[ -200: +51]	+224	201 (+1)
> PLPR0448	X53596.1	Oryza sativa (indica cultivar-croup)	Monocot	TATA-less	Osgrp-1	glycine-rich cell wall protein	[ -200: +51]	+34	201 (+1)
> PLPR0455	X77233.1	Lycopersicon esculentum (de Ruiter 83G38)	Dicot	TATA-less	Adh2	alcohol dehydrogenase	[ -200: +51]	+217	201 (+1)
> PLPR0457	X14564.1	Arabidopsis thaliana	Dicot	TATA-less	ats2B	ribulose-1,5-biphosphate carboxylase small subunit (rbcS) (EC 4.1.1.39)	[ -200: +51]	+57	201 (+1)
> PLPR0460	X15223.1	Nicotiana tabacum (common tobacco)	Dicot	TATA-less	E2	thaumatin-like protein	[ -200: +51]	+33	201 (+1)
> PLPR0461	X15224.1	Nicotiana tabacum (common tobacco)	Dicot	TATA-less	E22	thaumatin-like protein	[ -200: +51]	+35	201 (+1)
> PLPR0464	AJ288901.1	Dendrobium grex Madame Thong-IN	Monocot	TATA-less	DOMADS1	MADS box protein DOMADS1	[ -200: +51]	+177	201 (+1)
> PLPR0465	AJ288901.1	Dendrobium grex Madame Thong-IN	Monocot	TATA-less	DOMADS1	MADS box protein DOMADS1	[ -200: +51]	+65	201 (+1)
> PLPR0466	AJ288901.1 AF198174.1	Dendrobium grex Madame Thong-IN	Monocot	TATA-less	DOMADS1	MADS box protein DOMADS1	[ -200: +51]	+27	201 (+1)
> PLPR0467	X98080.1	Arabidopsis thaliana	Dicot	TATA-less	dhdps	dihydrodipicolinate synthase	[ -200: +51]	+235	201 (+1)
> PLPR0471	Y14572.1	Solanum tuberosum	Dicot	TATA-less	phyB	phytochrome B	[ -200: +51]	+74	201 (+1)
> PLPR0473	U45858.1	Zea mays	Monocot	TATA-less	gpc2	glyceraldehyde-3-phosphate dehydrogenase	[ -200: +51]	+76	201 (+1)
> PLPR0477	AF240774.1	Phaseolus vulgaris	Dicot	TATA-less	LEA-18	late embryogenesis-abundant protein (induced to response to dehydration)	[ -200: +51]	+23	201 (+1)
> PLPR0490	L44583.1	Arabidopsis thaliana	Dicot	TATA-less	AVA-P3	vacuolar H+-pumping ATPase 16 kDa proteolipid	[ -200: +51]	+152	201 (+1)
> PLPR0495	X83077.1	Zea mays	Monocot	TATA-less	Fer2	ferritin	[ -200: +51]	+109	201 (+1) # Alternative TSS(s): +6
> PLPR0498	AB002807	Glycine max	Dicot	TATA-less	nodulin-35 (N-35)	uricase II	[ -200: +51]	+65	201 (+1)
> PLPR0502	AB012639.1	Nicotiana sylvestris	Dicot	TATA-less	Lhcb1*7	light harvesting chlorophyll a/b-binding protein	[ -200: +51]	+72	201 (+1)
> PLPR0505	AJ312199.1	Oryza sativa	Monocot	TATA-less	OsEPB-89	ethylene responsive protein	[ -200: +51]	+42	201 (+1)
> PLPR0506	AF325673.1	Petunia hybrida	Dicot	TATA-less	LRR protein S/D4 (SHY)	LRR protein S/D4 (SHY)	[ -200: +51]	+236	201 (+1)
> PLPR0507	AJ616027.1	Arabidopsis thaliana	Dicot	TATA-less	COW1	can of worms 1 protein	[ -200: +51]	+96	201 (+1)
> PLPR0509	M76980.1	Glycine max	Dicot	TATA-less	vspB	vegetative storage protein	[ -200: +51]	+53	201 (+1) # Alternative TSS(s): +2
> PLPR0513	M96073.1	Arabidopsis thaliana	Dicot	TATA-less	PAT1	phosphoribosylanthranilate transferase	[ -200: +51]	+42	201 (+1)
> PLPR0515	L08425.1	Zea mays	Monocot	TATA-less	ER-abp1	auxin-binding protein	[ -200: +51]	+111	201 (+1)
> PLPR0519	AY227363.1	Zea mays	Monocot	TATA-less	mads2	MADS-box transcription factor MADS2	[ -200: +51]	+311	201 (+1)
> PLPR0524	M99429.1	Ipomoea nil	Dicot	TATA-less	shsp-1	small heat shock protein	[ -200: +51]	+64	201 (+1)
> PLPR0525	AB007911.1	Pisum sativum	Dicot	TATA-less	PRA2	light-responsible GTP-binding protein	[ -200: +51]	+197	201 (+1)
> PLPR0527	AY052528.1	Glycine max	Dicot	TATA-less	SCaM-4	calmodulin isoform-4	[ -200: +51]	+690	201 (+1) # Alternative TSS(s): +7
> PLPR0528	U20345.1	Solanum tuberosum	Dicot	TATA-less	UGPase	UDP-glucose pyrophosphorylase, UGPase-Lemhi10 allele	[ -200: +51]	+85	201 (+1)
> PLPR0529	L28831.1	Glycine max	Dicot	TATA-less	rps11	ribosomal protein S11	[ -200: +51]	+85	201 (+1) # Alternative TSS(s): +3
> PLPR0531	AJ512944.1	Hordeum vulgare	Monocot	TATA-less	cor14b (=COR14b-G1)	cold regulated protein	[ -200: +51]	+103	201 (+1)
> PLPR0534	M76981.1	Glycine max	Dicot	TATA-less	vspA	vegetative storage protein	[ -200: +51]	+44	201 (+1) # Alternative TSS(s): -2
> PLPR0536	M97285.1	Glycine max	Dicot	TATA-less	GmPM9	16 kDa seed maturation protein	[ -200: +51]	+49	201 (+1)
> PLPR0542	M81130.1	Arabidopsis thaliana	Dicot	TATA-less	carboxypeptidase Y-like protein	carboxypeptidase Y-like protein	[ -200: +51]	+32	201 (+1) # Alternative TSS(s): +2 +3 +4 +5 +6 +7
> PLPR0544	AL031004.1	Arabidopsis thaliana	Dicot	TATA-less	REM1	reproductive meristem protein 1 (=transcriptional factor B3 family protein)	[ -200: +51]	+52	201 (+1)
> PLPR0545	absent	Nicotiana tabacum	Dicot	TATA-less	TSS	squalene synthase	[ -200: +51]	+97	201 (+1)
> PLPR0546	AF122050.1	Hordeum vulgare	Monocot	TATA-less	limit dextrinase (note: pullanase)	limit dextrinase	[ -200: +51]	+78	201 (+1)
> PLPR0549	NC_003075	Arabidopsis thaliana	Dicot	TATA-less	SQS1	farnesyl-diphosphate farnesyltransferase 1 (=squalene synthase 1)	[ -200: +51]	+130	201 (+1)
> PLPR0550	NC_003075	Arabidopsis thaliana	Dicot	TATA-less	AtMLH1	DNA mismatch repair protein MLH1	[ -200: +51]	+20	201 (+1) # Alternative TSS(s): +6
> PLPR0551	NC_003076	Arabidopsis thaliana	Dicot	TATA-less	MS1	male sterility 1 protein	[ -200: +51]	+104	201 (+1)
> PLPR0552	AF265548.1	Oryza sativa	Monocot	TATA-less	DMC1A	meiotic protein Dmc1A	[ -200: +51]	+86	201 (+1)
> PLPR0553	AF265549.1	Oryza sativa	Monocot	TATA-less	DMC1B	meiotic protein Dmc1B	[ -200: +51]	+101	201 (+1)
> PLPR0562	X90996	Pisum sativum	Dicot	TATA-less	GR	glutathione reductase	[ -200: +51]	+383
> PLPR0565	AF126810	Nicotiana tabacum	Dicot	TATA-less	NtPMT1a	Putrescine N-methyltransferase	[ -200: +51]	+74
> PLPR0567	unknown [PMID 15563624]	Betula pendula	Dicot	TATA-less	Bplti36	low temperature-induced protein	[ -200: +51]	+312	201 (+1)
> PLPR0569	X66135	Spinacia oleracea	Dicot	TATA-less	rps1	chloroplastic ribosomal protein S1	{+350:+50}	+0
> PLPR0574	X59139	Lycopersicon esculentum	Dicot	TATA-less	ACC2	1-aminocyclopropane-1-carboxylic acid synthase 2	[ -200: +51]	+153	201 (+1)
> PLPR0575	S80135	Arabidopsis thaliana	Dicot	TATA-less	HMG1	enzyme 3-hidroxy-3-methylglutaryl-CoA reductase	[ -200: +51]	+42
> PLPR0315	AF345985.1	Pinus sylvestris	Conifers	TATA	GS1b	glutamine synthetase	[ -200: +51]	+68	201 (+1)
> PLPR0320	U55051	Pseudotsuga menziesii	Conifers	TATA	gPmMTa	metallothionein-like protein	[ -200: +51]	+91	201 (+1)
> PLPR0566	X61915	Pinus thunbergii	Conifers	TATA	LHC cab-6	light-harvesting complex chlorophyll a/b-binding protein	[ -200: +51]	+69
> PLPR0362	AJ225121.1	Pinus sylvestris	Conifers	TATA-less	gln1a	glutamine synthethase	[ -200: +51]	+181	201 (+1)
> PLPR0373	AF314254.2	Chlamydomonas reinhardtii	Chlorophyta	TATA-less	AOX1	alternative oxidase 1	[ -200: +51]	+62	201 (+1)
> PLPR0382	AJ012098.1 AF289201.1 AY055755	Chlamydomonas reinhardtii	Chlorophyta	TATA-less	Fe-hydrogenase	Fe-hydrogenase	[ -200: +51]	+159	201 (+1)
> PLPR0387	AF203033.1	Chlamydomonas reinhardtii	Chlorophyta	TATA-less	NIT1 (Nia1)	nitrate reductase	[ -200: +51]	+312	201 (+1) # Alternative TSS(s): +15 +19 +17
> PLPR0390	AY530155.1	Dunaliella tertiolecta	Green algae	TATA-less	rbcS1	ribulose-1,5-bisphosphate carboxylase/oxygenase small subunit	[ -200: +51]	+56	201 (+1)
> PLPR0391	AY530156.1	Dunaliella tertiolecta	Green algae	TATA-less	rbcS2	ribulose-1,5-bisphosphate carboxylase/oxygenase small subunit	[ -200: +51]	+60	201 (+1)
