# Supplementary material for: Prediction of plant promoters based on hexamers and random triplet pair analysis
Source: Algorithms Mol Biol. 2011 Jun 28;6:19. doi: 10.1186/1748-7188-6-19 (PMC3160368; doi:10.1186/1748-7188-6-19)
Supplement: Additional file 3 — Comparative performance analysis of RTPFSGA with FDAFSA with respect to feature frequency. Frequency analysis of 220 RTP having a p-value < 0.000001 and a frequency analysis of corresponding candidate hexamers found in 1,024 hexamers (from FDAFSA). [file 1748-7188-6-19-S3.XLSX]

## Sheet: additional file-3
RTP	RTP_countDiff	RTP_count_in_prom	RTP_count_in_non_prom	Hexamer1_countDIff	Hexamer1_count_in_prom	Hexamer1_count_in_non_prom	Hexamer2_countDiff	Hexamer2_count_in_prom	Hexemar2_count_in_non_prom
CCT-CTG	674	1155	1829	0	0	0	0	0	0
GGA-TTC	662	1573	2235	0	0	0	21	22	43
GAA-CCT	659	1567	2226	24	34	58	0	0	0
CCT-CGA	650	1154	1804	0	0	0	41	8	49
CCT-GGA	781	1769	2550	0	0	0	0	0	0
CTG-TTC	602	1249	1851	25	29	54	32	19	51
ATG-GGA	561	1324	1885	0	0	0	24	17	41
GTT-CCT	571	1542	2113	62	20	82	0	0	0
GAC-GAA	563	1251	1814	0	0	0	30	21	51
GAC-GAC	711	1371	2082	38	26	64	38	26	64
TGG-CTG	588	1178	1766	21	22	43	0	0	0
CCT-TTG	574	1544	2118	24	25	49	0	0	0
GGA-CTA	499	1358	1857	0	0	0	0	0	0
AGG-GAC	546	1172	1718	0	0	0	0	0	0
ATG-CTG	492	1109	1601	0	0	0	29	18	47
GAC-CGA	587	1082	1669	20	7	27	0	0	0
CAG-CTG	514	1075	1589	21	20	41	0	0	0
TGG-CCT	578	1469	2047	0	0	0	26	21	47
CTG-CTA	469	1135	1604	0	0	0	21	13	34
GAC-CTC	535	1222	1757	29	16	45	26	9	35
GTT-GAC	516	1270	1786	0	0	0	0	0	0
ACG-CCT	538	1205	1743	0	0	0	0	0	0
AAC-CTG	524	1257	1781	20	31	51	0	0	0
CGA-TTC	551	1294	1845	0	0	0	0	0	0
CCT-TGA	479	1450	1929	0	0	0	0	0	0
TAC-CGA	476	1104	1580	0	0	0	0	0	0
GAC-AGA	506	1270	1776	0	0	0	0	0	0
CTT-GCT	543	1288	1831	30	22	52	35	25	60
CGA-GCT	683	1442	2125	28	12	40	28	12	40
CTG-CCA	489	1217	1706	0	0	0	0	0	0
GAT-GCT	472	1154	1626	33	14	47	0	0	0
CGA-ACC	498	1189	1687	20	16	36	0	0	0
ATA-TAT	1956	3940	1984	318	354	36	318	354	36
GTC-GGA	497	1226	1723	29	12	41	0	0	0
AAA-ATA	1662	3537	1875	101	211	110	167	247	80
ATA-TAG	708	2095	1387	57	73	16	32	52	20
TAA-TAT	1435	3175	1740	97	122	25	81	112	31
GTG-ATA	596	1810	1214	25	54	29	0	0	0
TAT-AGT	741	2306	1565	27	55	28	0	0	0
TTT-TTT	2210	6172	3962	278	494	216	278	494	216
TCA-CTG	428	1207	1635	0	0	0	0	0	0
ATA-TTC	842	2584	1742	39	64	25	32	70	38
GGC-CTG	555	854	1409	0	0	0	0	0	0
AAC-TAT	662	2364	1702	0	0	0	0	0	0
GGA-TCC	558	1534	2092	22	10	32	0	0	0
ATA-TGT	700	2286	1586	0	0	0	32	75	43
ATT-ATT	1349	3826	2477	96	123	27	96	123	27
CTG-TGC	516	1117	1633	0	0	0	22	13	35
TTA-AAA	1167	3561	2394	84	168	84	104	144	40
ACT-CTG	492	1245	1737	0	0	0	0	0	0
GAC-CGG	538	879	1417	0	0	0	0	0	0
GAG-CGA	562	1290	1852	0	0	0	0	0	0
AGC-GAC	457	1083	1540	0	0	0	0	0	0
CCT-AGC	482	1250	1732	0	0	0	0	0	0
TAA-TAG	545	2080	1535	32	49	17	31	73	42
GGA-TCT	480	1600	2080	0	0	0	0	0	0
TTA-CAT	551	2096	1545	20	52	32	23	55	32
GGC-ATG	419	816	1235	0	0	0	0	0	0
TCC-GCT	500	1235	1735	0	0	0	0	0	0
TAT-GTT	654	2425	1771	0	0	0	24	62	38
TAA-GTA	570	2147	1577	36	83	47	28	55	27
CTG-GGG	484	880	1364	0	0	0	0	0	0
ATC-CAT	490	1971	1481	41	66	25	0	0	0
GCT-TTG	468	1267	1735	0	0	0	0	0	0
CAA-CGA	450	1291	1741	0	0	0	0	0	0
AAA-TAG	544	2221	1677	46	80	34	22	87	65
CAT-AAA	551	2220	1669	40	64	24	42	86	44
ATC-AAT	523	2103	1580	0	0	0	0	0	0
AGA-ATT	642	2570	1928	0	0	0	21	46	25
GAT-CCG	401	840	1241	0	0	0	0	0	0
ATC-CAC	403	1721	1318	23	55	32	0	0	0
ACA-GAC	394	1223	1617	0	0	0	0	0	0
ATG-GCC	410	848	1258	0	0	0	0	0	0
CGA-TGA	427	1208	1635	24	16	40	0	0	0
ACC-TTC	450	1659	2109	25	39	64	0	0	0
GAT-CGG	384	845	1229	0	0	0	0	0	0
TCA-GGA	392	1506	1898	0	0	0	0	0	0
GGA-CCG	543	974	1517	0	0	0	0	0	0
TGT-CCT	375	1482	1857	0	0	0	0	0	0
CGA-ACG	495	1163	1658	0	0	0	0	0	0
CGA-AGT	403	1226	1629	21	22	43	0	0	0
GGT-GGA	418	1504	1922	0	0	0	0	0	0
GGA-CTC	509	1614	2123	35	11	46	0	0	0
AGA-GCT	440	1295	1735	0	0	0	0	0	0
GTA-CAT	538	2410	1872	0	0	0	0	0	0
ACG-TCC	418	1207	1625	0	0	0	27	30	57
GCT-CCG	530	945	1475	0	0	0	0	0	0
ACG-CTA	369	1139	1508	0	0	0	0	0	0
TGC-GAA	428	1305	1733	0	0	0	0	0	0
CGG-GGA	525	1025	1550	0	0	0	0	0	0
CGG-GCT	510	935	1445	0	0	0	0	0	0
TAG-TAG	507	2358	1851	35	77	42	35	77	42
GCT-CAG	426	1127	1553	0	0	0	0	0	0
GTA-TCT	410	2051	1641	0	0	0	0	0	0
TGG-TGG	561	1900	2461	29	46	75	29	46	75
TTC-TGC	407	1309	1716	0	0	0	0	0	0
AAT-AGA	589	2536	1947	49	75	26	22	72	50
GGC-TGC	471	896	1367	0	0	0	38	9	47
TAC-CCC	383	935	1318	0	0	0	0	0	0
TGG-TAC	390	1429	1819	0	0	0	24	13	37
ACC-TGC	397	1231	1628	0	0	0	0	0	0
ACC-GAA	414	1657	2071	0	0	0	0	0	0
GCT-TCG	455	1209	1664	0	0	0	0	0	0
GGC-AGT	378	906	1284	0	0	0	0	0	0
TTA-AGT	515	2329	1814	45	90	45	0	0	0
CAG-CTA	332	1183	1515	0	0	0	0	0	0
CTG-CGT	380	1124	1504	0	0	0	22	11	33
TCC-CTA	361	1419	1780	0	0	0	22	20	42
ATA-CTC	464	1871	1407	0	0	0	0	0	0
ACA-CGA	341	1216	1557	0	0	0	0	0	0
TAC-TCC	354	1395	1749	0	0	0	30	18	48
ACG-CGG	479	965	1444	0	0	0	0	0	0
ACC-CCG	478	999	1477	0	0	0	0	0	0
GTC-ATG	328	1160	1488	0	0	0	0	0	0
CCG-TTC	437	1005	1442	31	11	42	0	0	0
TAC-ACG	386	1177	1563	0	0	0	0	0	0
GGT-TAT	403	1755	1352	0	0	0	0	0	0
TGT-TAA	510	2341	1831	0	0	0	0	0	0
GCA-CCT	380	1278	1658	0	0	0	0	0	0
TAC-AGC	325	1167	1492	0	0	0	0	0	0
TGG-GCC	448	1001	1449	0	0	0	26	9	35
CGG-CTT	405	999	1404	0	0	0	0	0	0
CGG-TTC	430	1031	1461	40	27	67	0	0	0
CCG-CTT	395	978	1373	0	0	0	0	0	0
AAA-AGA	634	2974	2340	61	180	119	64	175	111
GGG-ACG	413	919	1332	0	0	0	0	0	0
TCA-ATT	492	2346	1854	38	81	43	36	79	43
GCT-GGG	406	936	1342	0	0	0	0	0	0
GAT-ATG	404	1565	1969	0	0	0	26	34	60
ACC-GAT	340	1414	1754	0	0	0	20	10	30
TGC-CAG	372	1121	1493	0	0	0	0	0	0
TGT-ATC	363	1950	1587	22	36	14	0	0	0
ACT-GGC	361	910	1271	0	0	0	0	0	0
AGG-ACC	388	1481	1869	0	0	0	0	0	0
CCC-CTA	339	957	1296	0	0	0	0	0	0
TGG-GTC	369	1265	1634	0	0	0	0	0	0
AAG-ATT	553	2679	2126	0	0	0	27	59	32
ACG-AAC	392	1312	1704	21	22	43	0	0	0
AAT-GTG	380	1772	1392	0	0	0	0	0	0
AAC-GCC	380	979	1359	0	0	0	0	0	0
CGG-TCA	356	946	1302	0	0	0	0	0	0
AAG-GTA	395	2145	1750	0	0	0	44	72	28
CAC-CTG	346	1215	1561	0	0	0	0	0	0
ATT-GTG	375	1779	1404	0	0	0	0	0	0
GGT-GCT	359	1253	1612	34	16	50	0	0	0
ACG-CTC	395	1298	1693	0	0	0	0	0	0
ACA-GTA	381	2022	1641	0	0	0	0	0	0
TGA-CGG	361	934	1295	0	0	0	0	0	0
AAC-GGC	370	961	1331	0	0	0	0	0	0
TGA-TAT	458	2092	1634	58	85	27	0	0	0
CTA-TCG	303	1212	1515	0	0	0	0	0	0
AAG-TTA	520	2596	2076	0	0	0	30	62	32
AGA-TAG	376	2101	1725	0	0	0	35	72	37
ATG-CTC	338	1484	1822	0	0	0	0	0	0
GTT-TGC	363	1337	1700	0	0	0	0	0	0
CCG-GTT	385	1005	1390	0	0	0	30	15	45
CGG-GTT	377	1017	1394	0	0	0	0	0	0
ACG-TGA	344	1234	1578	0	0	0	23	16	39
GAA-TAC	361	1769	2130	23	15	38	0	0	0
CCG-GCC	585	982	1567	0	0	0	0	0	0
AGT-GTA	382	2074	1692	32	48	16	0	0	0
TAG-AAG	350	2078	1728	0	0	0	39	74	35
GAA-AGG	343	1692	2035	0	0	0	25	36	61
GCG-GAC	409	698	1107	0	0	0	0	0	0
AAC-TAC	355	1729	2084	41	37	78	39	35	74
AAT-ACA	455	2304	1849	0	0	0	32	76	44
CCT-CCC	414	1126	1540	0	0	0	0	0	0
CTG-AAA	355	1286	1641	0	0	0	0	0	0
ACG-ACG	462	1529	1991	33	38	71	33	38	71
AAG-TCC	366	1763	2129	0	0	0	0	0	0
ACC-GTT	355	1703	2058	0	0	0	0	0	0
TTG-ACC	385	1703	2088	0	0	0	20	29	49
TTC-TAC	355	1789	2144	21	47	68	0	0	0
CTT-TAG	324	2030	1706	0	0	0	0	0	0
GGG-ACT	351	1036	1387	0	0	0	0	0	0
TGC-AGA	330	1300	1630	26	27	53	22	12	34
CCT-GCG	429	788	1217	0	0	0	0	0	0
GGC-CCG	619	1244	1863	0	0	0	0	0	0
GTA-CAA	335	2064	1729	0	0	0	0	0	0
TAG-AGT	348	2035	1687	0	0	0	30	54	24
CTC-GAT	297	1509	1806	0	0	0	0	0	0
GCG-TAC	303	644	947	0	0	0	0	0	0
AAC-CCC	369	1116	1485	0	0	0	0	0	0
GCC-GCC	595	1273	1868	42	24	66	42	24	66
GTT-TAA	455	2523	2068	0	0	0	24	69	45
TCG-AAG	343	1440	1783	20	34	54	0	0	0
CCC-AAG	369	1140	1509	33	18	51	0	0	0
GGC-TGT	298	933	1231	26	15	41	0	0	0
CCA-ACG	329	1293	1622	0	0	0	0	0	0
CCC-CTT	356	1124	1480	0	0	0	0	0	0
TGA-TAC	359	1711	2070	0	0	0	31	20	51
AGG-GCC	406	1064	1470	0	0	0	0	0	0
TCG-ACG	334	1141	1475	26	25	51	0	0	0
GGC-GTC	369	971	1340	0	0	0	0	0	0
CCG-TCC	429	1087	1516	0	0	0	0	0	0
GCT-CGT	327	1161	1488	0	0	0	0	0	0
TAA-GAA	438	2485	2047	0	0	0	0	0	0
ACC-TGA	315	1543	1858	0	0	0	0	0	0
GTT-TAC	340	1783	2123	0	0	0	0	0	0
TCG-CTT	324	1406	1730	0	0	0	0	0	0
ATC-CAA	323	2060	1737	47	86	39	39	67	28
CAG-GAA	300	1381	1681	0	0	0	0	0	0
CTT-CAT	295	2001	1706	0	0	0	0	0	0
CAC-TTT	374	1995	1621	0	0	0	0	0	0
ACC-TCG	301	1262	1563	23	15	38	0	0	0
GAG-CCG	426	1100	1526	0	0	0	20	21	41
CGC-CGA	428	763	1191	33	12	45	20	15	35
GTC-TCC	338	1353	1691	0	0	0	0	0	0
CGG-ACA	288	957	1245	0	0	0	0	0	0
GCG-CTA	272	646	918	0	0	0	0	0	0
TCG-TCC	330	1331	1661	0	0	0	0	0	0
GTC-TTC	313	1415	1728	20	32	52	0	0	0
CAC-CAT	294	1729	1435	0	0	0	0	0	0
TTT-GGA	340	1625	1965	0	0	0	0	0	0
TAC-ATG	406	1961	2367	0	0	0	0	0	0
AGC-GAG	354	1408	1762	0	0	0	0	0	0
TCG-GGC	373	978	1351	0	0	0	23	13	36
CAG-GCC	356	1004	1360	0	0	0	0	0	0
CAA-AGG	316	1719	2035	0	0	0	0	0	0
TGG-CCC	360	1119	1479	0	0	0	0	0	0
Average	477.155			12.8182			12.5136
