# Supplementary material for: Prediction of plant promoters based on hexamers and random triplet pair analysis
Source: Algorithms Mol Biol. 2011 Jun 28;6:19. doi: 10.1186/1748-7188-6-19 (PMC3160368; doi:10.1186/1748-7188-6-19)
Supplement: Additional file 4 — Distribution of frequency for 1,000 random RTP cases. Distribution of frequency for 1,000 random cases. [file 1748-7188-6-19-S4.XLSX]

## Sheet: Frequency_1000_random_cases_not
Average Values	Frequency
250	0
251	0
252	0
253	0
254	0
255	0
256	0
257	0
258	0
259	0
260	0
261	0
262	0
263	0
264	0
265	0
266	0
267	1
268	1
269	0
270	4
271	1
272	3
273	3
274	4
275	3
276	4
277	3
278	8
279	4
280	11
281	8
282	12
283	9
284	6
285	17
286	17
287	19
288	20
289	19
290	21
291	30
292	21
293	16
294	24
295	20
296	29
297	31
298	31
299	24
300	30
301	39
302	37
303	34
304	31
305	27
306	26
307	27
308	21
309	28
310	21
311	19
312	11
313	17
314	30
315	16
316	16
317	12
318	11
319	12
320	19
321	13
322	9
323	6
324	10
325	8
326	9
327	4
328	7
329	4
330	5
331	2
332	2
333	4
334	3
335	0
336	0
337	1
338	2
339	0
340	0
341	1
342	1
343	0
344	0
345	0
346	0
347	0
348	0
349	1
350	0
351	0
352	0
353	0
354	0
355	0
356	0
357	0
358	0
359	0
360	0
361	0
362	0
363	0
364	0
365	0
366	0
367	0
368	0
369	0
370	0
371	0
372	0
373	0
374	0
375	0
376	0
377	0
378	0
379	0
380	0
381	0
382	0
383	0
384	0
385	0
386	0
387	0
388	0
389	0
390	0
391	0
392	0
393	0
394	0
395	0
396	0
397	0
398	0
399	0
400	0
401	0
402	0
403	0
404	0
405	0
406	0
407	0
408	0
409	0
410	0
411	0
412	0
413	0
414	0
415	0
416	0
417	0
418	0
419	0
420	0
421	0
422	0
423	0
424	0
425	0
426	0
427	0
428	0
429	0
430	0
431	0
432	0
433	0
434	0
435	0
436	0
437	0
438	0
439	0
440	0
441	0
442	0
443	0
444	0
445	0
446	0
447	0
448	0
449	0
450	0
451	0
452	0
453	0
454	0
455	0
456	0
457	0
458	0
459	0
460	0
461	0
462	0
463	0
464	0
465	0
466	0
467	0
468	0
469	0
470	0
471	0
472	0
473	0
474	0
475	0
476	0
477	0
478	0
479	0
480	0
481	0
482	0
483	0
484	0
485	0
486	0
487	0
488	0
489	0
490	0
491	0
492	0
493	0
494	0
495	0
496	0
497	0
498	0
499	0
500	0
