# Supplementary material for: Prediction of plant promoters based on hexamers and random triplet pair analysis
Source: Algorithms Mol Biol. 2011 Jun 28;6:19. doi: 10.1186/1748-7188-6-19 (PMC3160368; doi:10.1186/1748-7188-6-19)
Supplement: Additional file 5 — Frequency analysis of the observed RTPs. Frequency analysis that demonstrates the differential discriminating power between a particular RTPs and two corresponding candidate hexamers. [file 1748-7188-6-19-S5.XLSX]

## Sheet: RTPFSGA_vs_FDAFSA_set_305
RTP	absolute difference between rtp_count_diff and hexamar1_count_diff	absolute difference between rtp_count_diff and hexamar2_count_diff
CCT-CTG	674	674
GGA-TTC	662	641
GAA-CCT	635	659			average =	464.336
CCT-CGA	650	609
CCT-GGA	781	781
CTG-TTC	577	570
ATG-GGA	561	537
GTT-CCT	509	571
GAC-GAA	563	533
GAC-GAC	673	673
TGG-CTG	567	588
CCT-TTG	550	574
GGA-CTA	499	499
AGG-GAC	546	546
ATG-CTG	492	463
GAC-CGA	567	587
CAG-CTG	493	514
TGG-CCT	578	552
CTG-CTA	469	448
GAC-CTC	506	509
GTT-GAC	516	516
ACG-CCT	538	538
AAC-CTG	504	524
CGA-TTC	551	551
CCT-TGA	479	479
TAC-CGA	476	476
GAC-AGA	506	506
CTT-GCT	513	508
CGA-GCT	655	655
CTG-CCA	489	489
GAT-GCT	439	472
CGA-ACC	478	498
ATA-TAT	1638	1638
GTC-GGA	468	497
AAA-ATA	1561	1495
ATA-TAG	651	676
TAA-TAT	1338	1354
GTG-ATA	571	596
TAT-AGT	714	741
TTT-TTT	1932	1932
TCA-CTG	428	428
ATA-TTC	803	810
GGC-CTG	555	555
AAC-TAT	662	662
GGA-TCC	536	558
ATA-TGT	700	668
ATT-ATT	1253	1253
CTG-TGC	516	494
TTA-AAA	1083	1063
ACT-CTG	492	492
GAC-CGG	538	538
GAG-CGA	562	562
AGC-GAC	457	457
CCT-AGC	482	482
TAA-TAG	513	514
GGA-TCT	480	480
TTA-CAT	531	528
GGC-ATG	419	419
TCC-GCT	500	500
TAT-GTT	654	630
TAA-GTA	534	542
CTG-GGG	484	484
ATC-CAT	449	490
GCT-TTG	468	468
CAA-CGA	450	450
AAA-TAG	498	522
CAT-AAA	511	509
ATC-AAT	523	523
AGA-ATT	642	621
GAT-CCG	401	401
ATC-CAC	380	403
ACA-GAC	394	394
ATG-GCC	410	410
CGA-TGA	403	427
ACC-TTC	425	450
GAT-CGG	384	384
TCA-GGA	392	392
GGA-CCG	543	543
TGT-CCT	375	375
CGA-ACG	495	495
CGA-AGT	382	403
GGT-GGA	418	418
GGA-CTC	474	509
AGA-GCT	440	440
GTA-CAT	538	538
ACG-TCC	418	391
GCT-CCG	530	530
ACG-CTA	369	369
TGC-GAA	428	428
CGG-GGA	525	525
CGG-GCT	510	510
TAG-TAG	472	472
GCT-CAG	426	426
GTA-TCT	410	410
TGG-TGG	532	532
TTC-TGC	407	407
AAT-AGA	540	567
GGC-TGC	471	433
TAC-CCC	383	383
TGG-TAC	390	366
ACC-TGC	397	397
ACC-GAA	414	414
GCT-TCG	455	455
GGC-AGT	378	378
TTA-AGT	470	515
CAG-CTA	332	332
CTG-CGT	380	358
TCC-CTA	361	339
ATA-CTC	464	464
ACA-CGA	341	341
TAC-TCC	354	324
ACG-CGG	479	479
ACC-CCG	478	478
GTC-ATG	328	328
CCG-TTC	406	437
TAC-ACG	386	386
GGT-TAT	403	403
TGT-TAA	510	510
GCA-CCT	380	380
TAC-AGC	325	325
TGG-GCC	448	422
CGG-CTT	405	405
CGG-TTC	390	430
CCG-CTT	395	395
AAA-AGA	573	570
GGG-ACG	413	413
TCA-ATT	454	456
GCT-GGG	406	406
GAT-ATG	404	378
ACC-GAT	340	320
TGC-CAG	372	372
TGT-ATC	341	363
ACT-GGC	361	361
AGG-ACC	388	388
CCC-CTA	339	339
TGG-GTC	369	369
AAG-ATT	553	526
ACG-AAC	371	392
AAT-GTG	380	380
AAC-GCC	380	380
CGG-TCA	356	356
AAG-GTA	395	351
CAC-CTG	346	346
ATT-GTG	375	375
GGT-GCT	325	359
ACG-CTC	395	395
ACA-GTA	381	381
TGA-CGG	361	361
AAC-GGC	370	370
TGA-TAT	400	458
CTA-TCG	303	303
AAG-TTA	520	490
AGA-TAG	376	341
ATG-CTC	338	338
GTT-TGC	363	363
CCG-GTT	385	355
CGG-GTT	377	377
ACG-TGA	344	321
GAA-TAC	338	361
CCG-GCC	585	585
AGT-GTA	350	382
TAG-AAG	350	311
GAA-AGG	343	318
GCG-GAC	409	409
AAC-TAC	314	316
AAT-ACA	455	423
CCT-CCC	414	414
CTG-AAA	355	355
ACG-ACG	429	429
AAG-TCC	366	366
ACC-GTT	355	355
TTG-ACC	385	365
TTC-TAC	334	355
CTT-TAG	324	324
GGG-ACT	351	351
TGC-AGA	304	308
CCT-GCG	429	429
GGC-CCG	619	619
GTA-CAA	335	335
TAG-AGT	348	318
CTC-GAT	297	297
GCG-TAC	303	303
AAC-CCC	369	369
GCC-GCC	553	553
GTT-TAA	455	431
TCG-AAG	323	343
CCC-AAG	336	369
GGC-TGT	272	298
CCA-ACG	329	329
CCC-CTT	356	356
TGA-TAC	359	328
AGG-GCC	406	406
TCG-ACG	308	334
GGC-GTC	369	369
CCG-TCC	429	429
GCT-CGT	327	327
TAA-GAA	438	438
ACC-TGA	315	315
GTT-TAC	340	340
TCG-CTT	324	324
ATC-CAA	276	284
CAG-GAA	300	300
CTT-CAT	295	295
CAC-TTT	374	374
ACC-TCG	278	301
GAG-CCG	426	406
CGC-CGA	395	408
GTC-TCC	338	338
CGG-ACA	288	288
GCG-CTA	272	272
TCG-TCC	330	330
GTC-TTC	293	313
CAC-CAT	294	294
TTT-GGA	340	340
TAC-ATG	406	406
AGC-GAG	354	354
TCG-GGC	373	350
CAG-GCC	356	356
CAA-AGG	316	316
TGG-CCC	360	360
